# Supplementary material for: Intratumoral presence of the genotoxic gut bacteria pks+ E. coli, Enterotoxigenic Bacteroides fragilis, and Fusobacterium nucleatum and their association with clinicopathological and molecular features of colorectal cancer
Source: Br J Cancer. 2024 Jan 10;130(5):728–40. doi: 10.1038/s41416-023-02554-x (PMC10912205; doi:10.1038/s41416-023-02554-x)
Supplement: Supplementary file 2 — Supplementary Table 1 [file 41416_2023_2554_MOESM2_ESM.xlsx]

## Sheet: S.Table 1
Supplementary Table 1. Intratumoural presence of pks+ E.coli+, pks+ E.coli-, ETBF, and F nucleatum and the association with tumor characteristics of early-onset colorectal cancer (EOCRC = Age at CRC diagnosis < 45 years)
	pks+ E.coli					pks+ E.coli-					Enterotoxigenic Bacteroides fragilis					Fusobacterium nucleatum
Characteristics	Detected	Not detected	Unknown	P value1	Adjusted Odd Ratio (95% CI)	Detected	Not detected	Unknown	P value1	Adjusted Odd Ratio (95% CI)	Detected	Not detected	Unknown	P value1	Adjusted Odd Ratio (95% CI)	Detected	Not detected	Unknown	P value1	Adjusted Odd Ratio (95% CI)
Total CRCs	42 (9.5%)	362 (81.9%)	38 (8.6%)			32 (7.2%)	372 (84.2%)	38 (8.6%)			29 (7%)	380 (86%)	33 (7%)			46 (10.4%)	369 (83.5%)	27 (6.1%)
Recruitment2				0.999	-				0.34039	-				0.5955	-				0.2136	-
Population-based	29 (9.5%)	251 (82.3%)	25 (8.2%)	-	Ref	26 (8.5%)	254 (83.3%)	25 (8.2%)	-	Ref	21 (6.9%)	256 (83.9%)	28 (9.2%)	-	Ref	28 (9.2%)	255 (83.6%)	22 (7.2%)	-	-
Clinic-based	13 (9.5%)	111 (81%)	13 (9.5%)	-	1.00 (0.47-2.04)	6 (4.4%)	118 (86.1%)	13 (9.5%)	-	0.63 (0.22-1.55)	8 (6%)	124 (91%)	5 (4%)	-	0.79 (0.31-1.85)	18 (13.1%)	114 (83.2%)	5 (3.7%)	-	1.54 (0.77-3.01)
Sex				0.478	-				0.9439	-				0.219	-				0.0294	-
Female	21 (8.6%)	201 (82%)	23 (9.4%)	-	Ref	17 (6.9%)	205 (83.7%)	23 (9.4%)	-	Ref	13 (5.3%)	215 (87.8%)	17 (6.9%)	-	Ref	19 (7.8%)	212 (86.5%)	14 (5.7%)	-	Ref
Male	21 (10.7%)	161 (81.7%)	15 (7.6%)	-	1.26 (0.66-2.41)	15 (7.6%)	167 (84.8%)	15 (7.6%)	-	1.03 (0.49-2.14)	16 (8.1%)	165 (83.8%)	16 (8.1%)	-	1.61 (0.75-3.51)	27 (13.7%)	157 (79.7%)	13 (6.6%)	-	2.01 (1.08-3.80)
Age (mean ± IQR)	37.3 ± 8.51	37.6 ± 8	38.0 ± 6.74	0.814	-	39.4 ± 5.38	37.5 ± 8.19	38.0 ± 6.74	0.1523	-	37.6 ± 9.14	37.7 ± 8	37.1 ± 9	0.887	-	37.5 ± 9.56	37.7 ± 8	37.2 ± 8.55	0.76	-
CRC site
Proximal colon	14 (10.1%)	117 (84.8%)	7 (5.1%)	-	Ref	6 (4.3%)	125 (90.6%)	7 (5.1%)	Ref	Ref	14 (10.1%)	114 (82.6%)	10 (7.3%)	Ref	Ref	25 (18.1%)	106 (76.8%)	7 (5.1%)	Ref	Ref
Distal colon	11 (8%)	118 (84%)	11 (8%)	0.607	0.80 (0.34-1.84)	13 (9%)	116 (83%)	11 (8%)	0.141	2.14 (0.80-6.32)	5 (3.5%)	123 (87.9%)	12 (8.6%)	0.0412	0.36 (0.16-7.70)	10 (7%)	120 (86%)	10 (7%)	0.0113	0.36 (0.16-7.70)
Rectum	15 (10.2%)	116 (78.9%)	16 (10.9%)	0.849	1.08 (0.49-2.40)	12 (8%)	119 (81%)	16 (11%)	0.242	1.85 (0.68-5.52)	10 (6.8%)	128 (87.1%)	9 (6.1%)	0.2044	0.33 (0.15-7.00)	11 (7.5%)	128 (87.1%)	8 (5.4%)	0.0048	0.33 (0.15-7.00)
Unknown	2 (11.8%)	11 (64.7%)	4 (23.5%)	-	-	1 (5.9%)	12 (70.6%)	4 (23.5%)	-	-	0 (0%)	15 (88.2%)	2 (11.8%)	-	-	0 (0%)	15 (88.2%)	2 (11.8%)	-	-
MMR status				0.226	-				0.2995	-				0.000873	-				0.000554
MMRp	31 (8.5%)	298 (81.9%)	35 (9.6%)	-	Ref	29 (8%)	300 (82.4%)	35 (9.6%)	-	Ref	17 (4.7%)	321 (88.2%)	26 (7.1%)	-	Ref	28 (7.7%)	315 (86.5%)	21 (5.8%)	-	Ref
MMRd	11 (14.1%)	64 (82.1%)	3 (3.8%)	-	1.6 (0.72-3.36)	3 (4%)	72 (92%)	3 (4%)	-	0.52 (0.12-1.56)	12 (15.4%)	59 (75.6%)	7 (9%)	-	4.17 (1.77-9.67)	18 (23.1%)	54 (69.2%)	6 (7.7%)	-	3.36 (1.67-6.65)
BRAF somatic mutation				0.245	-				0.6237	-				0.591	-				0.3788	-
Wildtype	37 (10.1%)	296 (80.4%)	35 (9.5%)	-	Ref	28 (7.6%)	305 (82.9%)	35 (9.5%)	-	Ref	26 (7.1%)	313 (85%)	29 (7.9%)	-	Ref	37 (10%)	309 (84%)	22 (6%)	-	Ref
V600E	2 (5.1%)	36 (92.3%)	1 (2.6%)	-	0.42 (0.07-1.46)	2 (5.1%)	36 (92.3%)	1 (2.6%)	-	0.69 (0.11-2.49)	2 (5.1%)	35 (89.8%)	2 (5.1%)	-	0.67 (0.10-2.38)	6 (15.4%)	30 (76.9%)	3 (7.7%)	-	1.53 (0.54-3.76)
Unknown	3 (8.6%)	30 (85.7%)	2 (5.7%)	-	-	2 (5.7%)	31 (88.6%)	2 (5.7%)	-	-	1 (2.9%)	32 (91.4%)	2 (5.7%)	-	-	3 (8.6%)	30 (85.7%)	2 (5.7%)	-	-
KRAS somatic mutation				0.132	-				0.7209	-				0.944	-				0.5912	-
Wildtype	20 (8%)	207 (82.5%)	24 (9.5%)	-	-	19 (7.5%)	208 (82.9%)	24 (9.6%)	-	Ref	18 (7.2%)	219 (87.2%)	14 (5.6%)	-	Ref	29 (11.6%)	208 (82.9%)	14 (5.6%)	-	Ref
codon 12&13	16 (12.6%)	101 (79.5%)	10 (7.9%)	-	1.73 (0.84-3.52)	9 (7.1%)	108 (85%)	10 (7.9%)	-	0.86 (0.36-1.94)	8 (6.3%)	106 (83.5%)	13 (10.2%)	-	0.97 (0.38-2.27)	11 (8.7%)	107 (84.2%)	9 (7.1%)	-	0.81 (0.37-1.68)
Unknown	6 (9.4%)	54 (84.4%)	4 (6.2%)	-	-	4 (6.3%)	56 (87.4%)	4 (6.3%)	-	-	3 (4.7%)	55 (85.9%)	6 (9.4%)	-	-	6 (9.4%)	54 (84.4%)	4 (6.2%)	-	-
CIMP status				0.81	-				0.714	-				0.266	-				0.8863	-
CIMP-negative	35 (10.3%)	273 (80.3%)	32 (9.4%)	-	Ref	21 (6.2%)	287 (84.4%)	32 (9.4%)	-	Ref	22 (6.5%)	292 (85.9%)	26 (7.6%)	-	Ref	38 (11.2%)	281 (82.6%)	21 (6.2%)	-	Ref
CIMP-high	3 (12.5%)	20 (83.3%)	1 (4.2%)	-	1.17 (0.26-3.68)	1 (4%)	22 (92%)	1 (4%)	-	0.68 (0.04-3.58)	3 (12.5%)	20 (83.3%)	1 (4.2%)	-	2.10 (0.46-6.94)	3 (12.5%)	19 (79.2%)	2 (8.3%)	-	1.10 (0.25-3.49)
Unknown	4 (5.1%)	69 (88.5%)	5 (6.4%)	-	-	10 (12.8%)	63 (80.8%)	5 (6.4%)	-	-	4 (5.1%)	68 (87.2%)	6 (7.7%)	-	-	5 (6.4%)	69 (88.5%)	4 (5.1%)	-	-
CRC tumour grade				0.145	-				0.0513	-				0.303	-				0.317	-
Low grade	34 (10.7%)	255 (79.9%)	30 (9.4%)	-	Ref	29 (9.1%)	260 (81.5%)	30 (9.4%)	-	Ref	19 (6%)	274 (86%)	26 (8%)	-	Ref	31 (9.7%)	268 (84%)	20 (6.3%)	-	Ref
High grade	7 (6.6%)	94 (88.7%)	5 (4.7%)	-	0.53 (0.21-1.18)	3 (2.8%)	98 (92.5%)	5 (4.7%)	-	0.30 (0.07-0.87)	10 (9.4%)	90 (84.9%)	6 (5.7%)	-	1.53 (0.66-3.39)	15 (14%)	85 (80%)	6 (6%)	-	1.41 (0.70-2.73)
Unknown	1 (5.9%)	13 (76.5%)	3 (17.6%)	-	-	0 (0%)	14 (82.4%)	3 (17.6%)	-	-	0 (0%)	16 (94.1%)	1 (5.9%)	-	-	0 (0%)	16 (94.1%)	1 (5.9%)	-	-
Tumour histological type
Adenocarcinoma	38 (10.6%)	289 (80.7%)	31 (8.7%)	-	Ref	26 (7%)	301 (84%)	31 (9%)	0.1404	Ref	23 (6.4%)	304 (84.9%)	31 (8.7%)	-	Ref	35 (10%)	297 (83%)	26 (7%)	-	Ref
Mucinous	1 (2.9%)	31 (91.2%)	2 (5.9%)	0.164	0.24 (0.01-1.16)	5 (14.7%)	27 (79.4%)	2 (5.9%)	-	2.20 (0.69-5.88)	6 (17.6%)	28 (82.4%)	0 (0%)	0.0419	2.78 (0.96-7.08)	7 (20.6%)	27 (79.4%)	0 (0%)	0.0992	2.16 (0.81-5.16)
Other types	0 (0%)	3 (100%)	0 (0%)	nt3	nt3	0 (0%)	3 (100%)	0 (0%)	nt3	nt3	0 (0%)	3 (100%)	0 (0%)	nt3	nt3	0 (0%)	3 (100%)	0 (0%)	nt3	nt3
Unknown	3 (6.4%)	39 (83%)	5 (10.6%)	-	-	1 (2%)	41 (87%)	5 (11%)	-	-	0 (0%)	45 (95.7%)	2 (4.3%)	-	-	4 (8.5%)	42 (89.4%)	1 (2.1%)	-	-
1 P-values were calculated using multiple logistic regression adjusted for CRC diagnosis age, sex and study cohort. Samples with unknown intratumoural presences and tumor characteristics treated as na and excluded from the statistical testing. 2 Adjusted for sex and age only. 3 Not tested as deemed non-sensical due to the group containing zero variable
