# Supplementary material for: Intratumoral presence of the genotoxic gut bacteria pks+ E. coli, Enterotoxigenic Bacteroides fragilis, and Fusobacterium nucleatum and their association with clinicopathological and molecular features of colorectal cancer
Source: Br J Cancer. 2024 Jan 10;130(5):728–40. doi: 10.1038/s41416-023-02554-x (PMC10912205; doi:10.1038/s41416-023-02554-x)
Supplement: Supplementary file 3 — Supplementary Table 2 [file 41416_2023_2554_MOESM3_ESM.xlsx]

## Sheet: S.Table 2
Supplementary Table 2. CRC characteristics associated with the intratumoral co-presence of multiple bacteria species.
	pks+ E. coli+ and ETBF and F. nucleatum					pks+ E.coli+ and ETBF					pks+ E.coli+ and F. nucleatum					ETBF and F. nucleatum
Characteristics	Detected	Not detected	Unknown	P value1	Adjusted Odd Ratio (95% CI)	Detected	Not detected	Unknown	P value1	Adjusted Odd Ratio (95% CI)	Detected	Not detected	Unknown	P value1	Adjusted Odd Ratio (95% CI)	Detected	Not detected	Unknown	P value1	Adjusted Odd Ratio (95% CI)
Total CRCs	6 (0.4%)	1376 (81.1%)	315 (18.6%)	-	-	13 (0.8%)	1365 (80.7%)	313 (18.5%)	-	-	21 (1.2%)	1388 (82.1%)	282 (16.7%)	-	-	14 (0.8%)	1533 (90.7%)	144 (8.5%)	-	-
Recruitment2				0.86266	-				0.784	-				0.00164	-				nt	-
- Population-based	5 (0.3%)	1193 (80.2%)	289 (19.4%)	-	Ref	12 (0.8%)	1182 (79.8%)	288 (19.4%)	-	Ref	13 (0.9%)	1211 (81.7%)	258 (17.4%)	-	Ref	14 (0.9%)	1331 (89.8%)	137 (9.2%)	-	Ref
- Clinic-based	1 (0.5%)	183 (87.1%)	26 (12.4%)	-	1.22 (0.06-8.93)	1 (0.5%)	183 (87.6%)	25 (12%)	-	0.74 (0.04-4.14)	8 (3.5%)	177 (78%)	42 (18.5%)	-	4.81 (1.74-12.57)	0 (0%)	202 (96.7%)	7 (3.3%)	-	nt
Sex				0.4554	-				0.9116	-				0.2565	-				0.3307	-
- Female	2 (0.2%)	668 (79.9%)	166 (19.9%)	-	Ref	6 (0.7%)	664 (79.6%)	164 (19.7%)	-	Ref	8 (1.5%)	375 (70.2%)	151 (28.3%)	-	Ref	5 (0.6%)	763 (91.5%)	66 (7.9%)	-	Ref
- Male	4 (0.5%)	708 (82.2%)	149 (17.3%)	-	1.92 (0.37-13.91)	7 (0.8%)	701 (81.8%)	149 (17.4%)	-	1.06 (0.35-3.33)	13 (1.5%)	713 (83.2%)	131 (15.3%)	-	1.68 (0.70-4.31)	9 (1.1%)	770 (89.8%)	78 (9.1%)	-	1.73 (0.59-5.65)
Age (mean ± IQR)	53.7±14.1	55.6±25.1	56.8±21.7	0.952	-	55.6±24.9	61.1±19.8	56.8±21.7	0.6151	-	54.1 32.7	55.7 25.1	56.7 21.2	0.6088	-	58.6 29.5	55.9 25.2	55.2 20.2	0.7831	-
Age group3				0.884	-				0.747	-				0.1758					0.646	-
- LOCRC (≥45)	4 (0.3%)	1004 (80%)	247 (19.7%)	-	Ref	11 (0.9%)	993 (79.4%)	247 (19.7%)	-	Ref	12 (1%)	1020 (81.5%)	219 (17.5%)	-	Ref	11 (0.9%)	1130 (90.3%)	110 (8.8%)	-	Ref
- EOCRC (<45)	2 (0.5%)	372 (84.2%)	68 (15.4%)	-	1.16 (0.13-9.47)	2 (0.5%)	370 (84.1%)	68 (15.5%)	-	0.74 (0.10-4.41)	9 (2%)	368 (83.6%)	63 (14.3%)	-	2.44 (0.72-10.07)	3 (0.7%)	403 (91.6%)	34 (7.7%)	-	1.45 (0.27-7.30)
CRC site
- Proximal colon	4 (0.7%)	471 (81.8%)	101 (17.5%)	-	Ref	5 (0.9%)	466 (81.5%)	101 (17.7%)	-	Ref	13 (2.3%)	471 (82.3%)	88 (15.4%)	-	Ref	6 (1%)	517 (90.4%)	49 (8.6%)	-	Ref
- Distal colon	1 (0.2%)	384 (82.2%)	82 (17.6%)	0.2669	0.29 (0.01-1.98)	4 (0.9%)	380 (81.5%)	82 (17.6%)	0.9772	1.02 (0.25-3.94)	3 (0.6%)	389 (83.5%)	74 (15.9%)	0.067	0.30 (0.07-0.97)	5 (1.1%)	422 (90.6%)	39 (8.4%)	0.881	0.91 (0.26-3.07)
- Rectum	1 (0.2%)	471 (80.9%)	110 (18.9%)	0.1786	0.22 (0.01-1.54)	4 (0.7%)	467 (80.4%)	110 (18.9%)	0.7538	0.81 (0.19-3.16)	5 (0.9%)	476 (81.9%)	100 (17.2%)	0.141	0.45 (0.14-1.25)	3 (0.5%)	533 (91.7%)	45 (7.7%)	0.1969	0.40 (0.08-1.53)
- Unknown	0 (0%)	50 (69.4%)	22 (30.6%)	-	-	0 (0%)	50 (69.4%)	22 (30.6%)	-	-	0 (0%)	52 (72.2%)	20 (27.8%)	-	-	0 (0%)	61 (84.7%)	11 (15.3%)	-	-
MMR status				0.2681	-				0.4046	-				0.9795	-				0.00768	-
- MMRp	4 (0.3%)	1155 (80.7%)	273 (19.1%)	-	Ref	10 (0.7%)	1145 (80.2%)	273 (19.1%)	-	Ref	16 (1.1%)	1168 (81.8%)	244 (17.1%)	-	Ref	9 (0.6%)	1296 (90.8%)	123 (8.6%)	-	Ref
- MMRd	2 (0.8%)	221 (83.4%)	42 (15.8%)	-	2.81 (0.34-15.97)	3 (1.1%)	218 (82.9%)	42 (16%)	-	1.79 (0.37-6.27)	5 (1.9%)	220 (83.7%)	38 (14.4%)	-	1.01 (0.30-2.91)	5 (1.9%)	237 (90.1%)	21 (8%)	-	4.56 (1.38-13.56)
BRAF somatic mutation				nt	-				0.361	-				0.712	-				0.5459	-
- Wildtype	6 (0.4%)	1154 (80.5%)	274 (19.1%)	-	Ref	10 (0.7%)	1144 (80.1%)	274 (19.2%)	-	Ref	16 (1.1%)	1166 (81.7%)	246 (17.2%)	-	Ref	13 (0.9%)	1286 (90.1%)	129 (9%)	-	Ref
- V600E	0 (0%)	168 (83.6%)	33 (16.4%)	-	nt	3 (1.5%)	165 (82.1%)	33 (16.4%)	-	1.86 (0.40-6.42)	3 (1.5%)	169 (84.1%)	29 (14.4%)	-	1.27 (0.29-3.98)	1 (0.5%)	188 (93.5%)	12 (6%)	-	0.53 (0.03-2.75)
- Unknown	0 (0%)	54 (87.1%)	8 (12.9%)	-	-	0 (0%)	54 (87.1%)	8 (12.9%)	-	-	2 (3.2%)	53 (85.5%)	7 (11.3%)	-	-	0 (0%)	59 (95.2%)	3 (4.8%)	-	-
KRAS somatic mutation				0.5717	-				0.11458	-				0.4501	-				0.5331	-
- Wildtype	3 (0.3%)	902 (81.9%)	197 (17.9%)	-	Ref	6 (0.5%)	896 (81.5%)	197 (17.9%)	-	Ref	15 (1.4%)	904 (82.3%)	180 (16.4%)	-	Ref	11 (1%)	1002 (91.2%)	86 (7.8%)	-	Ref
- codon 12&13	2 (0.4%)	370 (79.6%)	93 (20%)	-	1.68 (0.22-10.29)	6 (1.3%)	364 (78.6%)	93 (20.1%)	-	2.51 (0.78-8.10)	4 (0.9%)	377 (81.4%)	82 (17.7%)	-	0.65 (0.18-1.82)	3 (0.6%)	417 (90.1%)	43 (9.3%)	-	0.66 (0.15-2.15)
- Unknown	1 (0.8%)	104 (80%)	25 (19.2%)	-	-	1 (0.8%)	103 (79.8%)	25 (19.4%)	-	-	2 (1.6%)	107 (82.9%)	20 (15.5%)	-	-	0 (0%)	114 (88.4%)	15 (11.6%)	-	-
CIMP status				nt	-				nt	-				0.7132	-				0.6025	-
- CIMP-negative	6 (0.4%)	1130 (80.8%)	263 (18.8%)	-	Ref	12 (0.9%)	1118 (80.3%)	263 (18.9%)	-	Ref	18 (1.3%)	1141 (81.9%)	234 (16.8%)	-	Ref	12 (0.9%)	1258 (90.3%)	123 (8.8%)	-	Ref
- CIMP-high	0 (0%)	143 (83.6%)	28 (16.4%)	-	nt	0 (0%)	143 (83.6%)	28 (16.4%)	-	nt	3 (1.8%)	141 (82.5%)	27 (15.8%)	-	1.27 (0.29-3.97)	2 (1.2%)	159 (93%)	10 (5.8%)	-	1.51 (0.23-5.95)
- Unknown	0 (0%)	103 (81.1%)	24 (18.9%)	-	-	1 (0.8%)	102 (80.3%)	24 (18.9%)	-	-	0 (0%)	106 (83.5%)	21 (16.5%)	-	-	0 (0%)	116 (91.3%)	11 (8.7%)	-	-
CRC tumour grade				nt	-				0.8269	-				0.994	-				0.3811	-
- Low grade	6 (0.5%)	1049 (80.6%)	246 (18.9%)	-	Ref	10 (0.8%)	1039 (79.1%)	264 (20.1%)	-	Ref	16 (1.2%)	1058 (81.7%)	221 (17.1%)	-	Ref	10 (0.8%)	1178 (91%)	107 (8.3%)	-	Ref
- High grade	0 (0%)	288 (83.5%)	57 (16.5%)	-	nt	3 (0.9%)	285 (82.6%)	57 (16.5%)	-	1.16 (0.26-3.84)	5 (1.4%)	291 (84.3%)	49 (14.2%)	-	1.00 (0.32-2.61)	4 (1.1%)	309 (84.7%)	52 (14.2%)	-	1.69 (0.46-5.12)
- Unknown	0 (0%)	39 (76.5%)	12 (23.5%)	-	-	(0%)	39 (76.5%)	12 (23.5%)	-	-	0 (0%)	39 (76.5%)	12 (23.5%)	-	-	0 (0%)	46 (90.2%)	5 (9.8%)	-	-
Tumour histological type
- Adenocarcinoma	4 (0.3%)	1155 (80.4%)	278 (19.3%)	-	Ref	11 (0.8%)	1144 (79.8%)	278 (19.4%)	-	Ref	17 (1.2%)	1165 (81.3%)	251 (17.5%)	-	Ref	12 (0.8%)	1292 (90.2%)	129 (9%)	-	Ref
- Mucinous	1 (0.7%)	121 (84.6%)	21 (14.7%)	0.398	2.59 (0.13-17.79)	1 (0.7%)	120 (84.5%)	21 (14.8%)	0.8993	0.88 (0.05-4.62)	3 (2.1%)	122 (85.9%)	17 (12%)	0.58173	1.44 (0.32-4.57)	2 (1.4%)	131 (92.3%)	9 (6.3%)	0.4631	1.76 (0.27-6.58)
- Other types	1 (4.3%)	21 (91.3%)	1 (4.3%)	0.997	nt	1 (4.5%)	20 (90.9%)	1 (4.5%)	0.149	4.72 (0.25-26.67)	0 (0%)	22 (100%)	0 (0%)	nt	nt	0 (0%)	21 (95.5%)	1 (4.5%)	nt	nt
- Unknown	0 (0%)	79 (84%)	15 (16%)	-	-	0 (0%)	79 (84%)	15 (16%)	-	-	1 (1.1%)	79 (84%)	14 (14.9%)	-	-	0 (0%)	89 (94.7%)	5 (5.3%)	-	-
1 P-values and odd ratios were calculated using multiple logistic regression adjusted for CRC diagnosis age, sex and study cohort. Samples with unknown intratumoural presences and tumor characteristics treated as na and excluded from the statistical testing. 2 Adjusted for sex and age only. 3 Adjusted for sex and study cohort only.
nt = Not tested as deemed non-sensical due to the group containing zero variable
