# Supplementary material for: Intratumoral presence of the genotoxic gut bacteria pks+ E. coli, Enterotoxigenic Bacteroides fragilis, and Fusobacterium nucleatum and their association with clinicopathological and molecular features of colorectal cancer
Source: Br J Cancer. 2024 Jan 10;130(5):728–40. doi: 10.1038/s41416-023-02554-x (PMC10912205; doi:10.1038/s41416-023-02554-x)
Supplement: Supplementary file 4 — Supplementary Table 3 [file 41416_2023_2554_MOESM4_ESM.xlsx]

## Sheet: S.Table 3
Supplementary Table 3. The association between CRC characteristics and APC: c.835-8 A>G somatic mutation
Intratumoural bacteria	APC: c.835-8 A>G mutation	APC: c.835-8 A>G wildtype	P value1	Adjusted Odd Ratio (95% CI)1
Total CRCs	58 (3.3%)	1701 (96.7%)	-	-
Recruitment2			0.524	-
Population-based	52 (3.4%)	1491 (96.6%)	-	-
Clinic-based	6 (2.8%)	210 (97.2%)	-	0.75 (0.28-1.70)
Sex			0.927	-
Female	28 (3.3%)	833 (96.7%)	-	Ref
Male	30 (3.3%)	868 (96.7%)	-	0.98 (0.57-1.65)
Age (mean ± IQR)			0.987	-
Age group3			0.779	-
LOCRC (≥45)	43 (3.3%)	1262 (96.7%)	-	Ref
EOCRC (<45)	15 (3.3%)	439 (96.7%)	-	0.91 (0.45-1.80)
CRC site
Proximal colon	3 (0.5%)	602 (99.5%)	-	Ref
Distal colon	31 (6.5%)	447 (93.5%)	1.53e-05	14.02 (4.94-58.89)
Rectum	21 (3.5%)	581 (96.5%)	0.00144	7.32 (2.48-31.32)
Unknown	3 (4.1%)	71 (95.9%)	-	-
MMR status			nt4	-
MMRp	58 (3.9%)	1418 (96.1%)	-	Ref
MMRd	0 (0%)	283 (100%)	-	nt4
BRAF somatic mutation			nt4	-
Wildtype	55 (3.7%)	1424 (96.3%)	-	Ref
V600E	0 (0%)	213 (100%)	-	nt4
Unknown	3 (4.5%)	64 (95.5%)	-	-
KRAS somatic mutation			0.949	-
Wildtype	37 (3.2%)	1107 (96.8%)	-	Ref
codon 12&13	16 (3.3%)	463 (96.7%)	-	1.02 (0.55-1.82)
Unknown	5 (3.7%)	131 (96.3%)	-	-
CIMP status			nt4	-
CIMP-negative	55 (3.8%)	1388 (96.2%)	-	Ref
CIMP-high	0 (0%)	180 (100%)	-	nt4
Unknown	3 (2.2%)	133 (97.8%)	-	-
CRC tumour grade			0.0305
Low grade	51 (3.8%)	1295 (96.2%)	-	Ref
High grade	5 (1.4%)	354 (98.6%)	-	0.36 (0.12-0.83)
Unknown	2 (3.7%)	52 (96.3%)	-	-
Tumour histological type
Adenocarcinoma	52 (3.5%)	1435 (96.5%)	-	Ref
Mucinous	3 (2%)	147 (98%)	0.342	0.56 (0.14-1.56)
Other types	0 (0%)	24 (100%)	nt4	nt4
Unknown	3 (3.1%)	95 (96.9%)	-	-
1 P-values and odd ratios were calculated using multiple logistic regression adjusted for CRC diagnosis age, sex and study cohort. Samples with unknown intratumoural presences and tumor characteristics treated as na and excluded from the statistical testing. 2 Adjusted for sex and age only. 3 Adjusted for sex and study cohort only. 4 Not tested as deemed non-sensical due to the group contained ze…
