# Supplementary material for: Intratumoral presence of the genotoxic gut bacteria pks+ E. coli, Enterotoxigenic Bacteroides fragilis, and Fusobacterium nucleatum and their association with clinicopathological and molecular features of colorectal cancer
Source: Br J Cancer. 2024 Jan 10;130(5):728–40. doi: 10.1038/s41416-023-02554-x (PMC10912205; doi:10.1038/s41416-023-02554-x)
Supplement: Supplementary file 5 — Supplementary Table 4 [file 41416_2023_2554_MOESM5_ESM.xlsx]

## Sheet: S. Table 4
Supplementary Table 4. The association between tumour infiltrating lymphocyte (TILs) and APC: c.835-8 A>G somatic mutation.
	All CRCS					MMRp CRC only
APC somatic mutation	TILs present	TILs absent	TILs unknown	P value1	Adjusted Odd Ratio (95% CI)1	TILs present	TILs absent	TILs unknown	P value1	Adjusted Odd Ratio (95% CI)1
APC: c.835-8 A>G wildtype	381 (22.4%)	1191 (70%)	129 (7.6%)	-	Ref	213 (15%)	1122 (78.9%)	87 (6.1%)	-	Ref
APC: c.835-8 A>G mutation	3 (5.2%)	50 (86.2%)	5 (8.6%)	0.00594	0.19 (0.05-0.53)	3 (5.2%)	50 (86.2%)	5 (8.6%)	0.0555	0.32 (0.08-0.87)
1 Multiple logistic regression adjusted for CRC diagnosis age, sex and study cohort. Samples with unknown intratumoural presences and tumor characteristics were excluded in the statistical testing.
